# Supplementary material for: PGE2 Is Crucial for the Generation of FAST Whole- Tumor-Antigens Loaded Dendritic Cells Suitable for Immunotherapy in Glioblastoma
Source: Pharmaceutics. 2020 Mar 2;12(3):215. doi: 10.3390/pharmaceutics12030215 (PMC7150800; doi:10.3390/pharmaceutics12030215)
Supplement: Supplementary file 1 [file pharmaceutics-12-00215-s001.zip]

Archive with 1 entries (1 files):
- pharmaceutics-721233-supplementary.pptx
